# Supplementary material for: Regional citrate anticoagulation for replacement therapy in patients with liver failure: A systematic review and meta-analysis
Source: Front Nutr. 2023 Feb 16;10:1031796. doi: 10.3389/fnut.2023.1031796 (PMC9977825; doi:10.3389/fnut.2023.1031796)
Supplement: Supplementary file 1 [file Presentation_1.zip]

Archive with 27 entries (26 files):
- 文章补充图/
- 文章补充图/Appendix 1.jpg
- 文章补充图/Appendix 10.tif
- 文章补充图/Appendix 11.tif
- 文章补充图/Appendix 12.jpg
- 文章补充图/Appendix 13.jpg
- 文章补充图/Appendix 14.jpg
- 文章补充图/Appendix 15.tif
- 文章补充图/Appendix 16.tif
- 文章补充图/Appendix 17.tif
- 文章补充图/Appendix 18.tif
- 文章补充图/Appendix 19.jpg
- 文章补充图/Appendix 2.jpg
- 文章补充图/Appendix 20.jpg
- 文章补充图/Appendix 21.jpg
- 文章补充图/Appendix 22.jpg
- 文章补充图/Appendix 23.jpg
- 文章补充图/Appendix 24.tif
- 文章补充图/Appendix 25.tif
- 文章补充图/Appendix 26.tif
- 文章补充图/Appendix 3.jpg
- 文章补充图/Appendix 4.jpg
- 文章补充图/Appendix 5.jpg
- 文章补充图/Appendix 6.jpg
- 文章补充图/Appendix 7.jpg
- 文章补充图/Appendix 8.jpg
- 文章补充图/Appendix 9.jpg
